# Supplementary material for: Correlative Light and Electron Microscopy (CLEM) Analysis of Nuclear Reorganization Induced by Clustered DNA Damage Upon Charged Particle Irradiation
Source: Int J Mol Sci. 2020 Mar 11;21(6):1911. doi: 10.3390/ijms21061911 (PMC7139895; doi:10.3390/ijms21061911)
Supplement: Supplementary file 1 [file ijms-21-01911-s001.zip]

Archive with 15 entries (15 files):
- SupplementalFigure_S5.tif
- SupplementalFigure_S6.tif
- SupplementalFigure_S7.tif
- SupplementalFigure_S8.tif
- SupplementalFigure_S9.tif
- SupplementalFigure_S10.tif
- SupplementalFigure_S11.tif
- SupplementalFigure_S1.tif
- SupplementalFigure_S2.tif
- SupplementalFigure_S3.tif
- SupplementalFigure_S4.tif
- SupplementalMovie_SM1.mp4
- SupplementalMovie_SM2.mp4
- SupplementalMovies_Description_.pdf
- Supplemental_Figures.pdf
